# Supplementary material for: Does BMI Modify the Association between Vitamin D and Pulmonary Function in Children of the Mild Asthma Phenotype?
Source: Int J Environ Res Public Health. 2022 Dec 14;19(24):16768. doi: 10.3390/ijerph192416768 (PMC9779255; doi:10.3390/ijerph192416768)
Supplement: Supplementary file 1 [file ijerph-19-16768-s001.zip]

Archive with 2 entries (2 files):
- Supplemental S1 METHODS.pdf
- Supplemental Table S1.pdf
